# Supplementary material for: First Molecular Detection of Toxoplasma gondii DNA in Blood and Milk of Goats from Algeria
Source: Pathogens. 2025 Feb 10;14(2):174. doi: 10.3390/pathogens14020174 (PMC11858173; doi:10.3390/pathogens14020174)
Supplement: Supplementary file 1 [file pathogens-14-00174-s001.zip]

Archive with 1 entries (1 files):
- pathogens-3437102-supplementary.pdf
